# Supplementary material for: Genome-Wide Association Study of the Reproductive Traits of the Dazu Black Goat (Capra hircus) Using Whole-Genome Resequencing
Source: Genes (Basel). 2023 Oct 19;14(10):1960. doi: 10.3390/genes14101960 (PMC10606515; doi:10.3390/genes14101960)
Supplement: Supplementary file 1 [file genes-14-01960-s001.zip]

Archive with 1 entries (1 files):
- genes-2640348-supplementary.pdf
